# Supplementary material for: Transcriptional Profiling Reveals Mesenchymal Subtypes of Small Cell Lung Cancer with Activation of the Epithelial-to-Mesenchymal Transition and Worse Clinical Outcomes
Source: Cancers (Basel). 2022 Nov 15;14(22):5600. doi: 10.3390/cancers14225600 (PMC9688413; doi:10.3390/cancers14225600)
Supplement: Supplementary file 1 [file cancers-14-05600-s001.zip]

Archive with 3 entries (3 files):
- SupplementaryFigures_ver4.pdf
- SupplementaryTableS1.xlsx
- SupplementaryTableS2.xlsx
