# Supplementary material for: Transcriptional Profiling Reveals Mesenchymal Subtypes of Small Cell Lung Cancer with Activation of the Epithelial-to-Mesenchymal Transition and Worse Clinical Outcomes
Source: Cancers (Basel). 2022 Nov 15;14(22):5600. doi: 10.3390/cancers14225600 (PMC9688413; doi:10.3390/cancers14225600)
Supplement: Supplementary file 1 [file cancers-14-05600-s001.zip › SupplementaryTableS1.xlsx]

## Sheet: TableS1
Table S1. GSEA analysis of SCLC-M and SCLC-I cell type-specific expression data. Hallmark gene sets are shown for cell types (EPCAM, CD10, CD31, and CD45) and up-regulated subtypes (SCLM-M and -M). ES and NES are enrichment and normalized enrichment scores as GSEA output. Multiple test adjustment was done to produce FDR (false-discovery rate) q-values from nominal p-values.
Markers	Up-regulation	Genesets	ES	NES	NOM p-val	FDR q-val
EPCAM	SCLC-M	HALLMARK_EPITHELIAL_MESENCHYMAL_TRANSITION	0.602488	1.70995	0.009009	0.058877
		HALLMARK_ANGIOGENESIS	0.682359	1.61127	0.0245399	0.120279
		HALLMARK_TGF_BETA_SIGNALING	0.515526	1.47241	0.0411523	0.317517
		HALLMARK_NOTCH_SIGNALING	0.509728	1.36668	0.087146	0.518418
		HALLMARK_APICAL_JUNCTION	0.395021	1.29917	0.0988764	0.3752
		HALLMARK_MYOGENESIS	0.395168	1.30547	0.0997732	0.486133
		HALLMARK_HYPOXIA	0.416967	1.31821	0.10158	0.548546
		HALLMARK_GLYCOLYSIS	0.402852	1.29806	0.135831	0.335803
		HALLMARK_UV_RESPONSE_DN	0.431215	1.30184	0.137787	0.423704
		HALLMARK_COAGULATION	0.339464	1.13897	0.252588	0.58697
		HALLMARK_ANDROGEN_RESPONSE	0.361502	1.15026	0.268817	0.618336
		HALLMARK_KRAS_SIGNALING_UP	0.317095	1.07483	0.329545	0.688603
		HALLMARK_P53_PATHWAY	0.307442	1.05761	0.335714	0.67996
		HALLMARK_ESTROGEN_RESPONSE_EARLY	0.331535	1.05669	0.376368	0.633411
		HALLMARK_APICAL_SURFACE	0.384075	1.02355	0.415755	0.66995
		HALLMARK_BILE_ACID_METABOLISM	0.289662	0.993491	0.449664	0.695761
		HALLMARK_ADIPOGENESIS	0.308104	0.992445	0.481319	0.657727
		HALLMARK_PROTEIN_SECRETION	0.310852	0.927503	0.560345	0.767465
		HALLMARK_IL2_STAT5_SIGNALING	0.271274	0.878626	0.62963	0.801607
		HALLMARK_HEME_METABOLISM	0.257496	0.904309	0.632883	0.780969
		HALLMARK_MITOTIC_SPINDLE	0.286937	0.861983	0.645514	0.768807
		HALLMARK_IL6_JAK_STAT3_SIGNALING	0.30806	0.859238	0.663717	0.741974
		HALLMARK_TNFA_SIGNALING_VIA_NFKB	0.29347	0.801536	0.689516	0.801435
		HALLMARK_FATTY_ACID_METABOLISM	0.266724	0.842237	0.703371	0.745408
		HALLMARK_XENOBIOTIC_METABOLISM	0.246754	0.868685	0.709677	0.786519
		HALLMARK_APOPTOSIS	0.249018	0.794492	0.775056	0.784817
		HALLMARK_ESTROGEN_RESPONSE_LATE	0.241789	0.776349	0.821256	0.791936
		HALLMARK_WNT_BETA_CATENIN_SIGNALING	0.240894	0.635546	0.919087	0.97018
		HALLMARK_OXIDATIVE_PHOSPHORYLATION	0.197041	0.508268	0.984091	0.992785
	SCLC-I	HALLMARK_ALLOGRAFT_REJECTION	-0.41614	-1.35631	0.048387	1
		HALLMARK_SPERMATOGENESIS	-0.41495	-1.2838	0.102273	1
		HALLMARK_UV_RESPONSE_UP	-0.39226	-1.22321	0.18264	1
		HALLMARK_INTERFERON_GAMMA_RESPONSE	-0.46887	-1.20873	0.29505	0.927207
		HALLMARK_PANCREAS_BETA_CELLS	-0.49512	-1.15533	0.306759	0.94354
		HALLMARK_G2M_CHECKPOINT	-0.43963	-1.12578	0.360806	0.760071
		HALLMARK_INTERFERON_ALPHA_RESPONSE	-0.48592	-1.14406	0.366397	0.824237
		HALLMARK_UNFOLDED_PROTEIN_RESPONSE	-0.33596	-1.02261	0.406934	0.969655
		HALLMARK_DNA_REPAIR	-0.36807	-1.01994	0.44	0.869146
		HALLMARK_COMPLEMENT	-0.29389	-0.99044	0.458867	0.719228
		HALLMARK_MYC_TARGETS_V2	-0.3792	-0.99859	0.459883	0.763066
		HALLMARK_REACTIVE_OXYGEN_SPECIES_PATHWAY	-0.37481	-1.01967	0.466302	0.782691
		HALLMARK_KRAS_SIGNALING_DN	-0.2762	-0.90786	0.602716	0.842526
		HALLMARK_MYC_TARGETS_V1	-0.34665	-0.8263	0.655172	0.91458
		HALLMARK_E2F_TARGETS	-0.35761	-0.84676	0.659091	0.926016
		HALLMARK_INFLAMMATORY_RESPONSE	-0.28247	-0.79841	0.679688	0.863409
		HALLMARK_PI3K_AKT_MTOR_SIGNALING	-0.26248	-0.80162	0.78097	0.910712
		HALLMARK_PEROXISOME	-0.25295	-0.79242	0.802893	0.827252
		HALLMARK_HEDGEHOG_SIGNALING	-0.29472	-0.72296	0.812144	0.91114
		HALLMARK_MTORC1_SIGNALING	-0.2433	-0.68235	0.85461	0.926304
		HALLMARK_CHOLESTEROL_HOMEOSTASIS	-0.21156	-0.61851	0.973592	0.953283
CD10	SCLC-M	HALLMARK_EPITHELIAL_MESENCHYMAL_TRANSITION	0.861153	1.40256	0.0085653	0.178042
		HALLMARK_COAGULATION	0.781836	1.47046	0.009009	0.139946
		HALLMARK_UV_RESPONSE_DN	0.784369	1.40753	0.013544	0.319273
		HALLMARK_KRAS_SIGNALING_UP	0.757016	1.40563	0.0185185	0.219158
		HALLMARK_ANGIOGENESIS	0.892548	1.40152	0.0200445	0.144391
		HALLMARK_HYPOXIA	0.745333	1.36834	0.0206612	0.169684
		HALLMARK_COMPLEMENT	0.704161	1.3749	0.0261283	0.183707
		HALLMARK_APICAL_JUNCTION	0.723763	1.36681	0.0290828	0.150193
		HALLMARK_INFLAMMATORY_RESPONSE	0.734922	1.35672	0.0341151	0.149951
		HALLMARK_ADIPOGENESIS	0.653326	1.27453	0.0715884	0.270974
		HALLMARK_GLYCOLYSIS	0.655843	1.26857	0.0757238	0.264809
		HALLMARK_IL2_STAT5_SIGNALING	0.650296	1.25989	0.0928726	0.264952
		HALLMARK_APOPTOSIS	0.73724	1.2779	0.104122	0.283512
		HALLMARK_INTERFERON_GAMMA_RESPONSE	0.875984	1.2952	0.106426	0.257146
		HALLMARK_TNFA_SIGNALING_VIA_NFKB	0.78632	1.30664	0.107143	0.247112
		HALLMARK_MITOTIC_SPINDLE	0.672895	1.25515	0.109375	0.258857
		HALLMARK_CHOLESTEROL_HOMEOSTASIS	0.708815	1.21559	0.172917	0.336194
		HALLMARK_TGF_BETA_SIGNALING	0.771804	1.20707	0.183544	0.335864
		HALLMARK_MYOGENESIS	0.56972	1.15584	0.185446	0.380373
		HALLMARK_ESTROGEN_RESPONSE_EARLY	0.573871	1.15229	0.191781	0.371105
		HALLMARK_BILE_ACID_METABOLISM	0.665171	1.17065	0.217977	0.391019
		HALLMARK_PROTEIN_SECRETION	0.685728	1.16199	0.270742	0.389303
		HALLMARK_ALLOGRAFT_REJECTION	0.677291	1.1269	0.283613	0.390277
		HALLMARK_NOTCH_SIGNALING	0.680824	1.12861	0.295983	0.40426
		HALLMARK_XENOBIOTIC_METABOLISM	0.563522	1.10253	0.297767	0.409168
		HALLMARK_HEME_METABOLISM	0.536196	1.06341	0.313333	0.446851
		HALLMARK_FATTY_ACID_METABOLISM	0.615835	1.09812	0.317568	0.387803
		HALLMARK_IL6_JAK_STAT3_SIGNALING	0.685679	1.11747	0.317797	0.39311
		HALLMARK_MYC_TARGETS_V2	0.630579	1.0989	0.33114	0.400557
		HALLMARK_ANDROGEN_RESPONSE	0.548253	1.05005	0.384778	0.459407
		HALLMARK_PEROXISOME	0.509495	0.972662	0.480899	0.573789
		HALLMARK_APICAL_SURFACE	0.574761	0.990034	0.497778	0.556364
		HALLMARK_KRAS_SIGNALING_DN	0.45634	0.952639	0.541333	0.601166
		HALLMARK_ESTROGEN_RESPONSE_LATE	0.490726	0.941945	0.544794	0.588679
		HALLMARK_P53_PATHWAY	0.532901	0.945015	0.560417	0.598954
		HALLMARK_WNT_BETA_CATENIN_SIGNALING	0.559992	0.922766	0.57265	0.610922
		HALLMARK_INTERFERON_ALPHA_RESPONSE	0.910988	1.00711	0.573991	0.535934
		HALLMARK_G2M_CHECKPOINT	0.47264	0.909174	0.596659	0.605056
		HALLMARK_UNFOLDED_PROTEIN_RESPONSE	0.492726	0.916654	0.608392	0.606468
		HALLMARK_HEDGEHOG_SIGNALING	0.485562	0.884847	0.689655	0.638055
		HALLMARK_MTORC1_SIGNALING	0.454016	0.744596	0.867391	0.914256
		HALLMARK_MYC_TARGETS_V1	0.456489	0.728227	0.870021	0.916085
	SCLC-I	HALLMARK_OXIDATIVE_PHOSPHORYLATION	-0.73392	-1.20998	0.187368	1
		HALLMARK_SPERMATOGENESIS	-0.56609	-1.03432	0.385009	1
		HALLMARK_UV_RESPONSE_UP	-0.49849	-0.86844	0.685864	1
		HALLMARK_E2F_TARGETS	-0.50561	-0.79683	0.783525	1
		HALLMARK_DNA_REPAIR	-0.45861	-0.79348	0.818713	1
		HALLMARK_PI3K_AKT_MTOR_SIGNALING	-0.46002	-0.78038	0.849023	1
		HALLMARK_PANCREAS_BETA_CELLS	-0.53826	-0.72208	0.875912	1
		HALLMARK_REACTIVE_OXYGEN_SPECIES_PATHWAY	-0.47633	-0.69745	0.884837	0.946044
CD31	SCLC-M	HALLMARK_UNFOLDED_PROTEIN_RESPONSE	0.999787	1.01573	0.006	0.622438
		HALLMARK_APICAL_JUNCTION	0.942554	1.28503	0.01182	0.348305
		HALLMARK_TGF_BETA_SIGNALING	0.975922	1.25941	0.024283	0.395245
		HALLMARK_ANGIOGENESIS	0.935837	1.31811	0.032787	0.453023
		HALLMARK_KRAS_SIGNALING_UP	0.90178	1.30296	0.052863	0.339756
		HALLMARK_GLYCOLYSIS	0.954404	1.24682	0.116424	0.379255
		HALLMARK_EPITHELIAL_MESENCHYMAL_TRANSITION	0.844854	1.24555	0.1174	0.341258
		HALLMARK_UV_RESPONSE_DN	0.836442	1.2516	0.131696	0.401405
		HALLMARK_PROTEIN_SECRETION	0.935681	1.26515	0.156118	0.429996
		HALLMARK_SPERMATOGENESIS	0.955189	1.22999	0.217304	0.397515
		HALLMARK_BILE_ACID_METABOLISM	0.932406	1.21366	0.224344	0.436397
		HALLMARK_REACTIVE_OXYGEN_SPECIES_PATHWAY	0.979872	1.12303	0.234649	0.630231
		HALLMARK_COAGULATION	0.775955	1.14888	0.254348	0.639817
		HALLMARK_APICAL_SURFACE	0.936489	1.20478	0.265979	0.437895
		HALLMARK_HYPOXIA	0.785314	1.13779	0.271762	0.631265
		HALLMARK_MTORC1_SIGNALING	0.972964	1.14186	0.280172	0.647606
		HALLMARK_PEROXISOME	0.925822	1.13642	0.329032	0.597877
		HALLMARK_PANCREAS_BETA_CELLS	0.968916	1.13622	0.34188	0.563339
		HALLMARK_MITOTIC_SPINDLE	0.827274	1.1167	0.36345	0.63069
		HALLMARK_ADIPOGENESIS	0.786828	1.11104	0.368421	0.624802
		HALLMARK_ANDROGEN_RESPONSE	0.848095	1.10989	0.37069	0.598164
		HALLMARK_MYOGENESIS	0.734745	1.07821	0.389952	0.602203
		HALLMARK_CHOLESTEROL_HOMEOSTASIS	0.82018	1.07237	0.4238	0.587095
		HALLMARK_PI3K_AKT_MTOR_SIGNALING	0.940888	1.10404	0.428	0.591101
		HALLMARK_ESTROGEN_RESPONSE_LATE	0.737828	1.03179	0.476615	0.639506
		HALLMARK_HEME_METABOLISM	0.736976	1.02588	0.496333	0.625406
		HALLMARK_MYC_TARGETS_V1	0.954817	1.09237	0.509434	0.594875
		HALLMARK_P53_PATHWAY	0.639994	0.919646	0.598214	0.79852
		HALLMARK_KRAS_SIGNALING_DN	0.666686	0.942663	0.6	0.784502
		HALLMARK_APOPTOSIS	0.671474	0.914272	0.631579	0.779337
		HALLMARK_INTERFERON_ALPHA_RESPONSE	0.678044	0.88014	0.65	0.766574
		HALLMARK_FATTY_ACID_METABOLISM	0.5885	0.884665	0.67462	0.782147
		HALLMARK_IL2_STAT5_SIGNALING	0.612712	0.890435	0.67713	0.794148
		HALLMARK_ESTROGEN_RESPONSE_EARLY	0.635119	0.853423	0.706697	0.784716
		HALLMARK_UV_RESPONSE_UP	0.561893	0.772161	0.814978	0.870201
		HALLMARK_WNT_BETA_CATENIN_SIGNALING	0.578763	0.736958	0.84778	0.885894
		HALLMARK_XENOBIOTIC_METABOLISM	0.525651	0.75423	0.853192	0.87916
		HALLMARK_COMPLEMENT	0.500737	0.774556	0.871795	0.890101
		HALLMARK_TNFA_SIGNALING_VIA_NFKB	0.521375	0.699708	0.9	0.899618
		HALLMARK_INFLAMMATORY_RESPONSE	0.498011	0.715638	0.93712	0.897301
		HALLMARK_OXIDATIVE_PHOSPHORYLATION	0.949877	0.966391	0.995968	0.768346
	SCLC-I	HALLMARK_G2M_CHECKPOINT	-0.99994	-1	0	1
		HALLMARK_E2F_TARGETS	-0.99995	-1	0	1
		HALLMARK_MYC_TARGETS_V2	-0.99998	-1	0	0.808749
		HALLMARK_INTERFERON_GAMMA_RESPONSE	-0.97019	-1.29273	0.014523	0.057926
		HALLMARK_ALLOGRAFT_REJECTION	-0.90958	-1.30294	0.101145	0.087087
		HALLMARK_IL6_JAK_STAT3_SIGNALING	-0.69503	-0.98402	0.500994	0.70794
		HALLMARK_DNA_REPAIR	-0.70634	-0.81996	0.828794	0.796853
CD45	SCLC-M	HALLMARK_NOTCH_SIGNALING	0.659985	1.43444	0.020225	0.346125
		HALLMARK_UV_RESPONSE_DN	0.657003	1.41618	0.036717	0.149211
		HALLMARK_ANGIOGENESIS	0.764636	1.43237	0.039175	0.179196
		HALLMARK_EPITHELIAL_MESENCHYMAL_TRANSITION	0.629846	1.259	0.135021	0.43085
		HALLMARK_TGF_BETA_SIGNALING	0.644795	1.28529	0.139676	0.441045
		HALLMARK_GLYCOLYSIS	0.468225	1.12925	0.248858	0.755437
		HALLMARK_HYPOXIA	0.505568	1.09273	0.329718	0.763373
		HALLMARK_FATTY_ACID_METABOLISM	0.453365	1.06411	0.366812	0.75264
		HALLMARK_MYOGENESIS	0.42694	1.03635	0.375	0.611821
		HALLMARK_BILE_ACID_METABOLISM	0.420031	1.03689	0.383178	0.671204
		HALLMARK_ADIPOGENESIS	0.454726	1.03982	0.387226	0.737986
		HALLMARK_XENOBIOTIC_METABOLISM	0.432247	0.995397	0.456897	0.65284
		HALLMARK_ANDROGEN_RESPONSE	0.443879	0.994606	0.458874	0.604698
		HALLMARK_CHOLESTEROL_HOMEOSTASIS	0.455127	0.993379	0.461025	0.563523
		HALLMARK_ESTROGEN_RESPONSE_EARLY	0.422753	0.963523	0.5054	0.585599
		HALLMARK_COAGULATION	0.420903	0.876955	0.646817	0.727596
		HALLMARK_APICAL_JUNCTION	0.378326	0.859608	0.686869	0.719063
		HALLMARK_PROTEIN_SECRETION	0.405122	0.821224	0.730315	0.763104
		HALLMARK_ESTROGEN_RESPONSE_LATE	0.371486	0.813964	0.774336	0.740101
		HALLMARK_WNT_BETA_CATENIN_SIGNALING	0.342385	0.754591	0.897959	0.82248
	SCLC-I	HALLMARK_ALLOGRAFT_REJECTION	-0.78917	-1.45503	0.007692	0.344941
		HALLMARK_INTERFERON_GAMMA_RESPONSE	-0.7265	-1.32899	0.106719	0.90077
		HALLMARK_UNFOLDED_PROTEIN_RESPONSE	-0.5256	-1.18283	0.19403	1
		HALLMARK_COMPLEMENT	-0.57565	-1.19726	0.221344	1
		HALLMARK_KRAS_SIGNALING_DN	-0.48061	-1.13185	0.245734	0.852696
		HALLMARK_IL6_JAK_STAT3_SIGNALING	-0.63128	-1.18305	0.25102	1
		HALLMARK_KRAS_SIGNALING_UP	-0.57074	-1.16574	0.260618	0.966986
		HALLMARK_INTERFERON_ALPHA_RESPONSE	-0.63835	-1.16231	0.346614	0.842238
		HALLMARK_INFLAMMATORY_RESPONSE	-0.60141	-1.12922	0.349594	0.768447
		HALLMARK_APICAL_SURFACE	-0.53846	-1.07424	0.368807	0.886769
		HALLMARK_IL2_STAT5_SIGNALING	-0.50931	-1.07019	0.383588	0.819088
		HALLMARK_MYC_TARGETS_V2	-0.48247	-1.00761	0.463415	0.957935
		HALLMARK_PI3K_AKT_MTOR_SIGNALING	-0.40921	-0.92996	0.565138	1
		HALLMARK_DNA_REPAIR	-0.41382	-0.91459	0.591255	1
		HALLMARK_PANCREAS_BETA_CELLS	-0.42005	-0.9023	0.6	0.96238
		HALLMARK_TNFA_SIGNALING_VIA_NFKB	-0.48748	-0.91581	0.603922	1
		HALLMARK_APOPTOSIS	-0.42474	-0.8986	0.605769	0.918471
		HALLMARK_G2M_CHECKPOINT	-0.43446	-0.88565	0.639194	0.782383
		HALLMARK_REACTIVE_OXYGEN_SPECIES_PATHWAY	-0.40752	-0.88872	0.644068	0.852033
		HALLMARK_SPERMATOGENESIS	-0.37898	-0.89192	0.655797	0.888198
		HALLMARK_UV_RESPONSE_UP	-0.39387	-0.8867	0.659048	0.817279
		HALLMARK_HEME_METABOLISM	-0.35714	-0.90584	0.668508	1
		HALLMARK_E2F_TARGETS	-0.44536	-0.84306	0.675	0.811962
		HALLMARK_MITOTIC_SPINDLE	-0.40032	-0.85785	0.714808	0.813501
		HALLMARK_MTORC1_SIGNALING	-0.39697	-0.83791	0.742248	0.791901
		HALLMARK_P53_PATHWAY	-0.36579	-0.83777	0.757974	0.761745
		HALLMARK_PEROXISOME	-0.34381	-0.80974	0.811189	0.794551
		HALLMARK_MYC_TARGETS_V1	-0.34731	-0.6637	0.894628	0.957608
		HALLMARK_OXIDATIVE_PHOSPHORYLATION	-0.32575	-0.68709	0.901575	0.965315
		HALLMARK_HEDGEHOG_SIGNALING	-0.39599	-0.71357	0.908425	0.960251
