# Supplementary material for: Transcriptional Profiling Reveals Mesenchymal Subtypes of Small Cell Lung Cancer with Activation of the Epithelial-to-Mesenchymal Transition and Worse Clinical Outcomes
Source: Cancers (Basel). 2022 Nov 15;14(22):5600. doi: 10.3390/cancers14225600 (PMC9688413; doi:10.3390/cancers14225600)
Supplement: Supplementary file 1 [file cancers-14-05600-s001.zip › SupplementaryTableS2.xlsx]

## Sheet: Sheet1
Table S2. Clinical characteristics of patients with small cell lung cancer.
		Total N = 90	Vimentin (+) N=12
Median age (range) - yr		69(44-90)	72 (68-86)
Age group - no. (%)	≥65 yr	62(68.9%)	9(75%)
	<65 yr	28(32.1%)	3(25%)
Male sex - no. (%)		82(90%)	12(100%)
Smoking status - no.(%)	Current or Former smoker	83(92.2%)	11(91.6%)
	Never smoker	5(5.5%)	1(8.3%)
	Unknown	1(1.1%)
ECOG PS - no. (%)	0,1	67(74.4%)	9(75%)
	2	23(25.5%)	3(25%)
Histologic type	Small cell carcinoma	81(90.0%)	10(83.3%)
	Combined small cell carcinoma	9(10.0%)	2(16.7%)
Stage	Extensive disease	48(53.3%)	6(58.3%)
	Limited disease	42(46.7%)	6(33.3%)
Serum LDH level	< UNL	28((31.1%)	5(41.6%)
	≥UNL	62(68.9%)	7(58.3%)
Treatment modality - no.(%)	Limited disease (n=42)
	CCRT or Sequantial CT and RT	11(26.2%)	1(16.7%)
	Surgery and CT± RT	22(52.4%)	4(66.6%)
	CT± RT	6(14.3%)
	No treatment	3(7.1%)	1(16.7%)
	Extensive disease (n=48)
	CT± RT	38(79.1%)	4(66.7%)
	No treatment	10(20.8%)	2(33.3%)
ECOG PS, Eastern Cooperative Oncology Group Performance status;
LDH, Lactate dehydrogenase;
PCI, Prophylactic cradial irradiation; CT, Chemotherpy; RT, Radiation therapy; CCRT, Concurrent chemoradiation therpay.
